# Supplementary material for: Early immune adaptation in HIV-1 revealed by population-level approaches
Source: Retrovirology. 2014 Aug 29;11:64. doi: 10.1186/s12977-014-0064-1 (PMC4190299; doi:10.1186/s12977-014-0064-1)
Supplement: Additional file 1: — A full summary of HLA-associated polymorphisms, their HIV genomic locations and directions of association (adapted vs nonadapted), and their observed frequencies in early versus chronic infection in persons harboring vs. not harboring the restricting HLA allele are provided in columns A-L and O-T. P-values and q-values of association are also provided for early infection (Columns M-N) and chronic infection (Columns U-V). P- and q-values comparing the strength of selection of individual HLA-associated polymorphisms between early and chronic stages are provided in Columns W-X. Finally, all HLA-associated “adapted” polymorphisms are categorized with respect to their relative timescale of escape (early vs. later; Column Y) as well as their relative background frequency in the population (lower vs. higher; Column Z). [file 12977_2014_64_MOESM1_ESM.xlsx]

## Sheet: Sheet1
Protein	HLA	HIV codon	HIV AA	Consensus AA	Direction	HLA+/AA+ (early)	HLA+/AA- (early)	HLA-/AA- (early)	HLA-/AA- (early)	prev in HLA+ (early)	prev in HLA- (early)	p-value (early)	q-value (early)	HLA+/AA+ (chronic)	HLA+/AA- (chronic)	HLA-/AA- (chronic)	HLA-/AA- (chronic)	prev in HLA+ (chronic)	prev in HLA- (chronic)	p-value (chronic)	q-value (chronic)	p-value (acute vs. chronic)	q-value (acute vs. chronic)	earlier vs. later escape (adapted only)	lower vs higher background freq (adapted only)
Gag	B5701	242	T	T	NonAdapted	4	8	195	13	0.333333	0.9375	3.00417e-09	9.35445e-07	4	19	188	9	0.173913	0.954315	5.21816e-16	2.14697e-14	0.256525	0.272368
Gag	B5701	242	N	T	Adapted	8	4	12	196	0.666667	0.0576923	4.1287e-09	9.35445e-07	19	4	6	191	0.826087	0.0304569	6.12377e-17	4.17721e-15	0.252865	0.270525	EARLIER	LOWER
Gag	A3101	397	K	K	NonAdapted	13	7	184	16	0.65	0.92	1.03586e-07	1.1778e-05	4	10	200	6	0.285714	0.970874	7.93201e-10	1.08213e-08	0.466718	0.395539
Gag	A3101	397	R	K	Adapted	7	13	16	184	0.35	0.08	1.03587e-07	1.1778e-05	10	4	6	200	0.714286	0.0291262	7.93201e-10	1.08213e-08	0.466718	0.395539	EARLIER	LOWER
Gag	A3101	401	I	I	NonAdapted	12	8	175	25	0.6	0.875	0.000786633	0.0712689	12	2	178	28	0.857143	0.864078	0.416008	0.239806	0.218227	0.25062
Nef	C0304	102	H	Y	NonAdapted	3	27	49	139	0.1	0.260638	0.00106685	0.080547	8	20	49	142	0.285714	0.256545	0.253156	0.164985	0.0911556	0.158322
Nef	C0304	85	V	L	NonAdapted	4	25	53	136	0.137931	0.280423	0.001772	0.114673	4	24	75	116	0.142857	0.39267	0.000163531	0.000464786	0.956467	0.621113
Nef	B5701	133	I	I	Adapted	8	3	64	143	0.727273	0.309179	0.00395705	0.191888	9	12	69	129	0.428571	0.348485	0.298621	0.184064	0.21583	0.25062	EARLIER	HIGHER
Pol (RT)	B5101	135	I	I	NonAdapted	10	11	118	63	0.47619	0.651934	0.00402281	0.191888	0	9	113	81	0	0.582474	4.60682e-11	7.85609e-10	0.000147858	0.00468039
Nef	A2402	135	Y	Y	NonAdapted	10	11	134	63	0.47619	0.680203	0.00441651	0.191888	2	7	171	39	0.222222	0.814286	2.13345e-21	4.09276e-19	0.00117163	0.0164829
Gag	A3101	401	L	I	Adapted	7	13	19	181	0.35	0.095	0.00467906	0.191888	2	12	16	190	0.142857	0.0776699	0.0143196	0.0178679	0.918616	0.621113	EARLIER	LOWER
Nef	C0304	85	L	L	Adapted	21	8	100	89	0.724138	0.529101	0.00508311	0.191888	18	9	79	113	0.666667	0.411458	0.00825804	0.0110452	0.601621	0.475495	EARLIER	HIGHER
Gag	C0704	378	M	M	NonAdapted	20	6	179	15	0.769231	0.92268	0.00576627	0.192349	23	3	187	7	0.884615	0.963918	0.000201085	0.000548661	0.737685	0.547653
Nef	B3701	38	E	E	NonAdapted	1	2	186	29	0.333333	0.865116	0.00606263	0.192349	0	3	172	43	0	0.8	0.00180183	0.00320629	0.231182	0.25635
Gag	A3101	403	K	R	Adapted	11	9	89	111	0.55	0.445	0.00705937	0.192349	13	1	83	123	0.928571	0.402913	8.36902e-06	3.72309e-05	0.0291619	0.0823286	EARLIER	HIGHER
Gag	A3101	403	R	R	NonAdapted	9	11	111	89	0.45	0.555	0.00705944	0.192349	0	14	123	83	0	0.597087	1.44584e-07	1.13798e-06	0.001564	0.0180632
Nef	B3701	38	D	E	Adapted	1	2	8	207	0.333333	0.0372093	0.00876763	0.192349	1	2	9	206	0.333333	0.0418605	0.075198	0.0649298	0.968028	0.621113	EARLIER	LOWER
Nef	A1101	92	R	K	Adapted	5	11	16	186	0.3125	0.0792079	0.00972441	0.192349	6	5	26	182	0.545455	0.125	3.73257e-06	1.81865e-05	0.152268	0.206972	EARLIER	LOWER
Nef	A1101	92	K	K	NonAdapted	11	5	186	16	0.6875	0.920792	0.00972463	0.192349	5	6	182	26	0.454545	0.875	3.73261e-06	1.81865e-05	0.152268	0.206972
Nef	A2402	135	F	Y	Adapted	10	11	57	140	0.47619	0.28934	0.00972867	0.192349	6	3	39	171	0.666667	0.185714	4.23936e-20	4.2974e-18	0.000540387	0.0101365	EARLIER	LOWER
Pol (IN)	B5101	28	I	L	Adapted	4	15	3	180	0.210526	0.0163934	0.00998893	0.192349	2	9	11	181	0.181818	0.0572917	0.000188873	0.000527935	0.39132	0.348432	EARLIER	LOWER
Pol (IN)	B5101	28	L	L	NonAdapted	15	4	180	3	0.789474	0.983607	0.00998893	0.192349	8	3	178	14	0.727273	0.927083	6.89736e-05	0.000231387	0.227556	0.25635
Nef	A2301	143	F	F	NonAdapted	6	2	202	8	0.75	0.961905	0.0101906	0.192349	1	4	212	2	0.2	0.990654	2.02252e-07	1.42719e-06	0.115345	0.177918
Nef	A2301	143	Y	F	Adapted	2	6	8	202	0.25	0.0380952	0.0101907	0.192349	4	1	1	213	0.8	0.0046729	5.27394e-08	5.39624e-07	0.11518	0.177918	EARLIER	LOWER
Pol (IN)	C0501	122	T	T	NonAdapted	19	8	134	41	0.703704	0.765714	0.0135022	0.226537	9	22	127	45	0.290323	0.738372	7.0257e-06	3.26756e-05	0.0428286	0.0979721
Pol (IN)	C0501	122	I	T	Adapted	8	19	41	134	0.296296	0.234286	0.0135022	0.226537	22	9	43	129	0.709677	0.25	7.74368e-06	3.52145e-05	0.0408524	0.0965925	EARLIER	LOWER
Gag	A1101	357	G	G	NonAdapted	11	7	168	34	0.611111	0.831683	0.0158018	0.246834	6	6	152	56	0.5	0.730769	0.00666669	0.00954027	0.298056	0.295202
Nef	B0702	80	N	T	Adapted	4	39	2	173	0.0930233	0.0114286	0.0184011	0.264921	5	33	5	176	0.131579	0.0276243	0.000746553	0.00155891	0.321788	0.306917	EARLIER	LOWER
Gag	A0301	28	R	K	Adapted	8	35	11	166	0.186047	0.0621469	0.0204606	0.272607	4	19	22	173	0.173913	0.112821	9.9681e-06	4.24969e-05	0.0813819	0.148112	EARLIER	LOWER
Pol (RT)	A0301	277	K	K	NonAdapted	11	30	72	89	0.268293	0.447205	0.0217983	0.274295	2	21	104	76	0.0869565	0.577778	1.1753e-12	3.00639e-11	0.0152575	0.0628921
Pol (RT)	A0301	277	R	K	Adapted	30	11	89	72	0.731707	0.552795	0.0217983	0.274295	21	2	76	104	0.913043	0.422222	1.17524e-12	3.00639e-11	0.0152575	0.0628921	EARLIER	HIGHER
Pol (PR)	B4402	37	N	N	NonAdapted	19	7	96	80	0.730769	0.545455	0.0254162	0.302988	5	19	93	86	0.208333	0.519553	0.00544612	0.00804621	4.45242e-05	0.00250553
Pol (IN)	B5701	124	T	T	NonAdapted	5	7	120	70	0.416667	0.631579	0.0267811	0.306369	1	12	97	93	0.0769231	0.510526	2.17838e-05	8.41092e-05	0.00609892	0.040858
Pol (IN)	B5101	45	L	L	NonAdapted	13	6	166	17	0.684211	0.907104	0.0279265	0.308554	8	3	170	22	0.727273	0.885417	0.00060415	0.00131524	0.366841	0.335324
Nef	C0702	80	T	T	NonAdapted	55	2	155	6	0.964912	0.962733	0.0287161	0.309724	52	5	152	10	0.912281	0.938272	0.00305393	0.00508089	0.217393	0.25062
Gag	A1101	357	S	G	Adapted	6	12	34	168	0.333333	0.168317	0.0456855	0.401393	6	6	51	157	0.5	0.245192	0.00282238	0.00477327	0.165251	0.219322	EARLIER	LOWER
Gag	B4901	12	E	E	NonAdapted	1	6	138	75	0.142857	0.647887	0.046833	0.401393	0	8	125	84	0	0.598086	0.000397635	0.000914283	0.188514	0.237855
Gag	A2402	30	Q	K	NonAdapted	0	21	16	183	0	0.080402	0.0492771	0.401393	0	11	33	174	0	0.15942	0.000288458	0.000722105	0.994916	0.621113
Gag	A2501	147	L	I	Adapted	2	6	42	170	0.25	0.198113	0.054103	0.401393	5	0	75	140	1	0.348837	1.48353e-05	5.83819e-05	0.0104304	0.0533597	LATER	LOWER
Nef	B5801	49	A	A	NonAdapted	3	2	169	31	0.6	0.845	0.0564433	0.401393	2	3	164	46	0.4	0.780952	0.00118756	0.00229264	0.196892	0.242978
Gag	B2705	264	R	R	NonAdapted	10	3	178	29	0.769231	0.859903	0.0565002	0.401393	3	4	181	32	0.428571	0.849765	3.98175e-07	2.54631e-06	0.00905235	0.0509407
Gag	B5701	248	G	G	NonAdapted	4	8	141	67	0.333333	0.677885	0.0567089	0.401393	8	15	129	68	0.347826	0.654822	0.0036445	0.00569315	0.712425	0.533707
Gag	B1302	437	L	I	Adapted	1	7	2	210	0.125	0.00943396	0.0577884	0.402741	2	5	7	205	0.285714	0.0330189	0.000376599	0.000875756	0.225287	0.25635	LATER	LOWER
Nef	C1402	126	N	N	NonAdapted	7	0	205	6	1	0.971564	0.0614043	0.421457	7	2	208	2	0.777778	0.990476	0.00683529	0.00971362	0.895115	0.617896
Gag	A2501	147	I	I	NonAdapted	6	2	165	47	0.75	0.778302	0.0706142	0.463598	0	5	135	80	0	0.627907	0.000101232	0.000323685	0.015499	0.0628921
Gag	A2402	30	R	K	Adapted	14	7	101	98	0.666667	0.507538	0.0790207	0.490362	7	3	73	135	0.7	0.350962	0.000717405	0.00152925	0.913579	0.621113	LATER	HIGHER
Gag	A0301	28	K	K	NonAdapted	24	19	116	61	0.55814	0.655367	0.0943422	0.527617	4	20	140	54	0.166667	0.721649	5.24577e-16	2.14697e-14	2.15731e-05	0.00151749
Pol (IN)	C1601	50	M	M	NonAdapted	15	0	164	23	1	0.877005	0.0980873	0.536693	4	7	163	29	0.363636	0.848958	0.000292882	0.000722105	0.00051635	0.0101365
Nef	C0701	105	R	K	Adapted	10	43	33	132	0.188679	0.2	0.102287	0.538791	8	32	29	150	0.2	0.162011	0.000190909	0.000527935	0.379935	0.342772	LATER	LOWER
Pol (RT)	B5701	245	E	V	Adapted	4	8	16	174	0.333333	0.0842105	0.105008	0.544721	6	11	20	166	0.352941	0.107527	0.0010492	0.00208452	0.318476	0.305805	LATER	LOWER
Nef	C0702	71	K	R	Adapted	9	49	33	127	0.155172	0.20625	0.107166	0.544721	13	44	28	134	0.22807	0.17284	1.04333e-09	1.25592e-08	0.0356379	0.0894212	LATER	LOWER
Nef	B4403	108	E	D	NonAdapted	3	14	35	166	0.176471	0.174129	0.107974	0.544721	4	27	48	140	0.129032	0.255319	0.00550469	0.00804621	0.00703655	0.0460323
Pol (RT)	C1203	377	T	T	NonAdapted	13	1	158	30	0.928571	0.840426	0.118692	0.58299	6	4	169	24	0.6	0.875648	0.00262519	0.0045144	0.0769676	0.145343
Gag	B1302	437	I	I	NonAdapted	7	1	207	5	0.875	0.976415	0.123475	0.588781	3	4	201	11	0.428571	0.948113	1.02607e-06	5.67494e-06	0.0248736	0.072184
Pol (IN)	B5701	124	N	T	Adapted	4	8	30	160	0.333333	0.157895	0.127356	0.59288	9	4	41	149	0.692308	0.215789	6.71712e-05	0.000229096	0.0311636	0.0851303	LATER	LOWER
Pol (IN)	C1601	50	I	M	Adapted	0	15	19	168	0	0.101604	0.141416	0.628164	5	6	21	171	0.454545	0.109375	0.00319531	0.00527324	0.004953	0.0357336	LATER	LOWER
Nef	C0702	71	R	R	NonAdapted	48	10	126	34	0.827586	0.7875	0.141441	0.628164	40	17	129	33	0.701754	0.796296	8.86439e-13	3.00639e-11	0.000842922	0.0139512
Gag	A1101	127	P	Q	Adapted	0	18	16	186	0	0.0792079	0.148161	0.63511	5	7	16	192	0.416667	0.0769231	3.32326e-05	0.000125938	0.000536952	0.0101365	LATER	LOWER
Nef	C1402	120	F	Y	Adapted	0	7	30	181	0	0.14218	0.16585	0.682999	6	3	28	182	0.666667	0.133333	8.50526e-05	0.000280726	0.108036	0.173701	LATER	LOWER
Pol (RT)	B5101	135	T	I	Adapted	7	14	46	135	0.333333	0.254144	0.17351	0.695574	6	3	53	141	0.666667	0.273196	2.57843e-06	1.38854e-05	0.0161294	0.0630318	LATER	LOWER
Nef	C1402	120	Y	Y	NonAdapted	7	0	180	31	1	0.853081	0.17691	0.702984	3	6	180	30	0.333333	0.857143	0.000426954	0.000970789	0.120149	0.179641
Gag	B1401	302	K	K	NonAdapted	9	1	204	6	0.9	0.971429	0.18701	0.723408	4	3	205	8	0.571429	0.962441	0.00035202	0.000837636	0.203262	0.245402
Gag	B1401	302	R	K	Adapted	1	9	6	204	0.1	0.0285714	0.187015	0.723408	3	4	8	205	0.428571	0.0375587	0.00035202	0.000837636	0.203262	0.245402	LATER	LOWER
Pol (IN)	B3801	234	L	L	NonAdapted	2	1	191	8	0.666667	0.959799	0.196583	0.735966	3	4	173	23	0.428571	0.882653	0.00334039	0.00538244	0.289723	0.291138
Nef	B4403	108	D	D	Adapted	14	3	165	36	0.823529	0.820896	0.202082	0.750354	27	4	140	48	0.870968	0.744681	0.00550469	0.00804621	0.00881007	0.0509407	LATER	HIGHER
Gag	A3101	442	K	K	NonAdapted	20	0	188	12	1	0.94	0.206076	0.752827	11	3	197	7	0.785714	0.965686	0.00825445	0.0110452	0.0156466	0.0628921
Gag	B4402	312	D	E	NonAdapted	10	18	49	143	0.357143	0.255208	0.211327	0.752827	3	22	55	140	0.12	0.282051	0.00331346	0.00538142	0.119936	0.179641
Gag	B4402	312	E	E	Adapted	18	10	143	49	0.642857	0.744792	0.211327	0.752827	22	3	139	56	0.88	0.712821	0.00863612	0.0114018	0.196564	0.242978	LATER	HIGHER
Gag	A3101	442	R	K	Adapted	0	20	8	192	0	0.04	0.212719	0.752827	3	11	3	201	0.214286	0.0147059	0.00327016	0.0053536	0.0148068	0.0628921	LATER	LOWER
Nef	A1101	85	V	L	NonAdapted	6	10	51	151	0.375	0.252475	0.222587	0.77563	0	11	79	129	0	0.379808	3.28436e-06	1.68026e-05	0.00014971	0.00468039
Nef	C0701	105	K	K	NonAdapted	31	23	97	67	0.574074	0.591463	0.246073	0.807763	22	18	103	76	0.55	0.575419	1.42729e-07	1.13798e-06	0.00425196	0.035608
Gag	B2705	268	L	L	NonAdapted	8	5	152	55	0.615385	0.7343	0.252636	0.813447	4	3	148	65	0.571429	0.694836	0.000117243	0.000369113	0.023132	0.07216
Pol (IN)	B5101	32	I	V	Adapted	1	18	11	172	0.0526316	0.0601093	0.258567	0.813447	7	4	22	170	0.636364	0.114583	4.38248e-12	8.96821e-11	7.80275e-05	0.00313635	LATER	LOWER
Pol (IN)	B5101	32	V	V	NonAdapted	18	1	172	11	0.947368	0.939891	0.258579	0.813447	4	7	170	22	0.363636	0.885417	4.38248e-12	8.96821e-11	7.80278e-05	0.00313635
Pol (RT)	A1101	345	P	P	NonAdapted	18	0	175	9	1	0.951087	0.280901	0.853713	9	2	182	10	0.818182	0.947917	0.00123633	0.00234259	0.00957108	0.0517882
Pol (RT)	C0202	123	E	D	NonAdapted	2	15	37	148	0.117647	0.2	0.284336	0.853713	0	12	61	130	0	0.319372	0.0051165	0.00769518	0.172336	0.22449
Pol (IN)	B2705	193	E	G	Adapted	2	11	25	164	0.153846	0.132275	0.29073	0.85399	4	3	33	163	0.571429	0.168367	0.00515173	0.00769518	0.0794862	0.147137	LATER	LOWER
Pol (RT)	A1101	345	Q	P	Adapted	0	18	8	176	0	0.0434783	0.318802	0.864442	2	9	6	186	0.181818	0.03125	0.000698941	0.00150558	0.0176972	0.0646186	LATER	LOWER
Gag	B2705	268	M	L	Adapted	3	10	47	160	0.230769	0.227053	0.331778	0.864442	2	5	57	156	0.285714	0.267606	0.0011849	0.00229264	0.0769063	0.145343	LATER	LOWER
Pol (RT)	B1302	375	I	I	NonAdapted	8	0	189	5	1	0.974227	0.335013	0.864442	5	5	183	10	0.5	0.948187	4.30888e-05	0.000157457	0.00475098	0.035608
Gag	C1402	81	T	T	NonAdapted	6	0	190	24	1	0.88785	0.340703	0.864442	3	4	195	16	0.428571	0.924171	0.00110609	0.00217642	0.0218588	0.0706937
Gag	B2705	264	K	R	Adapted	3	10	24	183	0.230769	0.115942	0.34124	0.864442	2	5	29	184	0.285714	0.13615	1.17032e-05	4.88761e-05	0.011846	0.0584748	LATER	LOWER
Pol (RT)	B5701	245	V	V	NonAdapted	5	7	130	60	0.416667	0.684211	0.341475	0.864442	2	15	128	58	0.117647	0.688172	2.36085e-07	1.6104e-06	0.00894266	0.0509407
Pol (IN)	B4403	10	D	E	Adapted	1	16	9	176	0.0588235	0.0486486	0.374501	0.864442	8	25	15	155	0.242424	0.0882353	0.00239372	0.00415124	0.0631519	0.130653	LATER	LOWER
Nef	B4403	102	H	Y	Adapted	7	9	45	157	0.4375	0.222772	0.377201	0.864442	20	11	37	151	0.645161	0.196809	6.70039e-06	3.18873e-05	0.0131081	0.0614697	LATER	LOWER
Nef	B0801	94	Q	K	Adapted	2	42	6	168	0.0454545	0.0344828	0.411379	0.864442	7	30	3	179	0.189189	0.0164835	0.00014696	0.000429622	0.034042	0.088688	LATER	LOWER
Pol (RT)	C1203	381	I	V	Adapted	1	13	11	177	0.0714286	0.0585106	0.413951	0.864442	5	4	7	187	0.555556	0.0360825	1.41028e-05	5.65877e-05	0.0371815	0.0894212	LATER	LOWER
Pol (RT)	C1203	381	V	V	NonAdapted	13	1	177	11	0.928571	0.941489	0.413951	0.864442	4	5	187	7	0.444444	0.963918	1.41028e-05	5.65877e-05	0.0371807	0.0894212
Gag	B0702	357	G	G	Adapted	35	9	144	32	0.795455	0.818182	0.42104	0.864442	36	2	122	60	0.947368	0.67033	2.01902e-07	1.42719e-06	0.0189856	0.0667739	LATER	HIGHER
Pol (RT)	A3201	400	I	T	Adapted	0	13	5	184	0	0.026455	0.42337	0.864442	7	11	3	182	0.388889	0.0162162	9.3546e-07	5.31752e-06	0.00432341	0.035608	LATER	LOWER
Gag	A3001	403	R	R	Adapted	4	5	116	95	0.444444	0.549763	0.430409	0.864442	5	1	118	96	0.833333	0.551402	0.00793865	0.0108875	0.00480904	0.035608	LATER	HIGHER
Gag	A3001	403	K	R	NonAdapted	5	4	95	116	0.555556	0.450237	0.430442	0.864442	1	5	95	119	0.166667	0.443925	0.00853355	0.0113395	0.00471208	0.035608
Gag	C1402	81	A	T	Adapted	0	6	15	199	0	0.0700935	0.432804	0.864442	4	3	14	197	0.571429	0.0663507	0.000363481	0.000854965	0.0226459	0.0715935	LATER	LOWER
Gag	B0702	357	S	G	NonAdapted	9	35	31	145	0.204545	0.176136	0.445172	0.864442	1	37	56	126	0.0263158	0.307692	1.89838e-07	1.42719e-06	0.00540474	0.0380179
Pol (IN)	B2705	193	G	G	NonAdapted	11	2	159	30	0.846154	0.84127	0.446888	0.864442	3	4	160	36	0.428571	0.816327	0.00784362	0.0108453	0.0864367	0.153724
Pol (RT)	B1302	369	A	T	Adapted	0	8	7	187	0	0.0360825	0.472255	0.864442	6	4	10	183	0.6	0.0518135	3.17171e-06	1.66424e-05	0.00160495	0.0180632	LATER	LOWER
Pol (RT)	B1302	369	T	T	NonAdapted	8	0	187	7	1	0.963918	0.472258	0.864442	3	7	181	12	0.3	0.937824	3.49782e-07	2.30899e-06	0.000377055	0.0101365
Nef	B4403	102	Y	Y	NonAdapted	7	9	131	71	0.4375	0.648515	0.475328	0.864442	10	21	123	65	0.322581	0.654255	0.000128492	0.00038668	0.0270066	0.0775384
Nef	A2402	133	T	I	Adapted	9	12	82	115	0.428571	0.416244	0.482785	0.864442	6	3	63	147	0.666667	0.3	4.5832e-05	0.000163235	0.115835	0.177918	LATER	HIGHER
Pol (IN)	A3201	218	I	T	Adapted	0	11	4	187	0	0.0209424	0.483507	0.864442	4	15	2	182	0.210526	0.0108696	0.000895247	0.00179609	0.0444501	0.100054	LATER	LOWER
Pol (RT)	A3201	395	R	K	Adapted	0	13	4	185	0	0.021164	0.484996	0.864442	5	13	7	178	0.277778	0.0378378	0.000273842	0.000700482	0.0212436	0.0702081	LATER	LOWER
Pol (RT)	A3201	395	K	K	NonAdapted	13	0	185	4	1	0.978836	0.485063	0.864442	13	5	178	7	0.722222	0.962162	0.000273835	0.000700482	0.0212436	0.0702081
Nef	C0701	114	I	V	Adapted	10	43	48	117	0.188679	0.290909	0.486291	0.864442	17	23	45	134	0.425	0.251397	0.00013288	0.000394092	0.00560194	0.038444	LATER	LOWER
Nef	A3101	188	H	R	Adapted	1	18	16	183	0.0526316	0.080402	0.492605	0.864442	8	7	21	183	0.533333	0.102941	3.53412e-05	0.000131494	0.000398333	0.0101365	LATER	LOWER
Pol (IN)	B5101	39	C	S	Adapted	1	18	14	169	0.0526316	0.0765027	0.493366	0.864442	5	6	34	158	0.454545	0.177083	0.00764709	0.0106455	0.00719851	0.0460323	LATER	LOWER
Gag	A0101	79	Y	Y	NonAdapted	38	13	107	62	0.745098	0.633136	0.493475	0.864442	21	25	122	50	0.456522	0.709302	5.41216e-05	0.000187718	0.00823606	0.0503773
Gag	C1402	79	Y	Y	NonAdapted	4	2	141	73	0.666667	0.658879	0.494141	0.864442	0	7	143	68	0	0.677725	4.62652e-05	0.000163235	0.0247311	0.072184
Nef	B0801	87	L	L	NonAdapted	43	1	162	12	0.977273	0.931034	0.499237	0.866491	32	5	175	7	0.864865	0.961538	0.0072746	0.0102666	0.0196941	0.0684107
Nef	B5801	205	N	D	Adapted	3	2	71	142	0.6	0.333333	0.504823	0.869525	3	1	97	112	0.75	0.464115	0.00806557	0.0109306	0.0485293	0.105849	LATER	HIGHER
Gag	B1302	146	S	A	Adapted	0	8	6	206	0	0.0283019	0.519934	0.871745	4	4	9	203	0.5	0.0424528	0.000291996	0.000722105	0.0100897	0.0529948	LATER	LOWER
Nef	C0701	115	H	Y	Adapted	3	50	8	157	0.0566038	0.0484848	0.523831	0.871745	3	37	7	172	0.075	0.0391061	0.00884776	0.0115324	0.831406	0.586291	LATER	LOWER
Pol (PR)	B1501	93	L	I	Adapted	11	4	92	95	0.733333	0.491979	0.525356	0.871745	8	2	81	112	0.8	0.419689	0.00026335	0.00069093	0.0375015	0.0894212	LATER	HIGHER
Pol (PR)	B1501	93	I	I	NonAdapted	4	11	95	92	0.266667	0.508021	0.525356	0.871745	2	8	112	81	0.2	0.580311	0.000263355	0.00069093	0.0375015	0.0894212
Nef	A0301	82	K	K	NonAdapted	40	4	165	9	0.909091	0.948276	0.529497	0.875409	20	4	182	13	0.833333	0.933333	0.00737683	0.0103396	0.205834	0.245402
Nef	C1402	125	Q	Q	NonAdapted	6	1	200	11	0.857143	0.947867	0.564235	0.899995	3	6	200	10	0.333333	0.952381	1.16149e-07	9.9035e-07	0.00231823	0.0224922
Gag	A1101	130	Q	Q	NonAdapted	17	1	196	6	0.944444	0.970297	0.576804	0.906295	9	3	194	14	0.75	0.932692	0.00985723	0.0127669	0.131198	0.189307
Pol (IN)	B4403	10	E	E	NonAdapted	16	1	171	14	0.941176	0.924324	0.591371	0.910138	25	8	154	16	0.757576	0.905882	0.00340543	0.00540217	0.0734262	0.143369
Pol (RT)	B0702	162	S	S	NonAdapted	24	18	86	74	0.571429	0.5375	0.627974	0.94366	14	23	108	58	0.378378	0.650602	8.55739e-06	3.72589e-05	0.000481251	0.0101365
Nef	B5701	9	S	S	NonAdapted	6	4	152	41	0.6	0.787565	0.652854	0.964249	4	8	86	53	0.333333	0.618705	0.00285855	0.00479482	0.0152022	0.0628921
Nef	C0701	114	V	V	NonAdapted	42	11	117	48	0.792453	0.709091	0.654408	0.964249	23	17	130	49	0.575	0.726257	0.000594164	0.0013074	0.017758	0.0646186
Nef	C0701	115	Y	Y	NonAdapted	50	4	156	8	0.925926	0.95122	0.657195	0.964249	37	3	172	7	0.925	0.960894	0.00884776	0.0115324	0.821928	0.582528
Pol (IN)	C0501	119	S	S	NonAdapted	17	10	116	59	0.62963	0.662857	0.670605	0.964249	2	29	102	70	0.0645161	0.593023	1.66096e-10	2.61458e-09	7.88147e-09	2.21759e-06
Nef	B5701	116	N	H	Adapted	5	6	50	157	0.454545	0.241546	0.67823	0.964249	17	4	54	144	0.809524	0.272727	7.11609e-07	4.25923e-06	0.00210883	0.0211912	LATER	LOWER
Nef	B5701	116	H	H	NonAdapted	6	5	157	50	0.545455	0.758454	0.678267	0.964249	4	17	143	55	0.190476	0.722222	6.75285e-07	4.18755e-06	0.00209936	0.0211912
Nef	B0702	71	T	R	Adapted	1	42	2	173	0.0232558	0.0114286	0.693324	0.972371	7	31	4	177	0.184211	0.0220994	0.000256433	0.000690474	0.00114915	0.0164829	LATER	LOWER
Nef	B0801	94	K	K	NonAdapted	40	4	162	12	0.909091	0.931034	0.696012	0.973128	22	15	176	6	0.594595	0.967033	3.78695e-09	4.3053e-08	0.00106573	0.0164829
Nef	A0301	83	A	G	NonAdapted	15	29	58	116	0.340909	0.333333	0.774303	1	6	17	101	95	0.26087	0.515306	0.00139977	0.00260406	0.0475675	0.104562
Gag	A0301	18	R	K	NonAdapted	3	40	20	157	0.0697674	0.112994	0.802964	1	1	23	20	173	0.0416667	0.103627	0.00798059	0.0108875	0.0908298	0.158322
Pol (RT)	B0702	162	C	S	Adapted	15	27	59	101	0.357143	0.36875	0.814597	1	12	25	38	128	0.324324	0.228916	9.97872e-05	0.000323685	0.0622024	0.129642	LATER	HIGHER
Pol (IN)	B5101	24	G	S	Adapted	1	18	5	178	0.0526316	0.0273224	0.823527	1	2	9	10	182	0.181818	0.0520833	0.000152808	0.000440428	0.0202214	0.069386	LATER	LOWER
Pol (RT)	B0702	165	T	T	NonAdapted	40	2	151	9	0.952381	0.94375	0.834128	1	28	9	158	8	0.756757	0.951807	0.00509386	0.00769518	0.0239581	0.072184
Pol (RT)	B0702	165	I	T	Adapted	2	40	9	151	0.047619	0.05625	0.834252	1	9	28	7	159	0.243243	0.0421687	0.00271463	0.0046293	0.0225666	0.0715935	LATER	LOWER
Pol (IN)	B5101	39	S	S	NonAdapted	17	2	166	17	0.894737	0.907104	0.838772	1	5	6	156	36	0.454545	0.8125	0.00338564	0.00540217	0.00866452	0.0509407
Nef	A0301	83	G	G	Adapted	29	15	114	60	0.659091	0.655172	0.862142	1	17	6	90	106	0.73913	0.459184	0.00211403	0.00372941	0.0824842	0.148112	LATER	HIGHER
Nef	A2402	133	I	I	NonAdapted	8	14	64	132	0.363636	0.326531	0.869336	1	0	9	78	132	0	0.371429	7.28472e-07	4.25923e-06	0.000737459	0.0129685
Gag	C0304	340	G	A	NonAdapted	4	25	27	164	0.137931	0.141361	0.876899	1	2	24	53	141	0.0769231	0.273196	0.000346888	0.000837636	0.0465207	0.103884
Gag	C0304	340	A	A	Adapted	24	4	163	29	0.857143	0.848958	0.907882	1	24	2	139	55	0.923077	0.716495	0.00234009	0.00409293	0.128341	0.187104	LATER	HIGHER
Nef	B0801	101	I	I	Adapted	34	10	131	43	0.772727	0.752874	0.923847	1	35	2	138	44	0.945946	0.758242	0.000773012	0.00156621	0.0115349	0.0579563	LATER	HIGHER
Nef	B0801	87	I	L	Adapted	1	43	9	165	0.0227273	0.0517241	0.924681	1	5	32	4	178	0.135135	0.021978	0.000743994	0.00155891	0.0101708	0.0529948	LATER	LOWER
Nef	A1101	83	G	G	Adapted	12	4	131	71	0.75	0.648515	0.941374	1	8	3	99	109	0.727273	0.475962	0.00126068	0.00236682	0.184289	0.236044	LATER	HIGHER
Pol (PR)	B4402	35	E	E	NonAdapted	17	9	107	69	0.653846	0.607955	0.973569	1	3	21	112	67	0.125	0.625698	6.51498e-08	6.06006e-07	0.00159495	0.0180632
Pol (PR)	B4402	35	D	E	Adapted	9	17	69	107	0.346154	0.392045	0.974105	1	21	3	67	112	0.875	0.374302	6.51498e-08	6.06006e-07	0.00159471	0.0180632	LATER	HIGHER
Gag	B5701	147	I	I	NonAdapted	9	4	162	45	0.692308	0.782609	0.975142	1	4	19	131	66	0.173913	0.664975	0.000507099	0.00114035	0.00344416	0.0312605
Pol (IN)	B4402	11	E	E	NonAdapted	15	11	93	83	0.576923	0.528409	0.97642	1	2	25	99	77	0.0740741	0.5625	1.88603e-11	3.50867e-10	1.43138e-07	2.01372e-05
Pol (IN)	B4402	11	D	E	Adapted	11	15	83	93	0.423077	0.471591	0.97642	1	24	3	77	99	0.888889	0.4375	8.93049e-10	1.1422e-08	1.38343e-06	0.00012975	LATER	HIGHER
Nef	C0303	85	V	L	NonAdapted	5	22	52	139	0.185185	0.272251	0.978052	1	1	22	78	118	0.0434783	0.397959	0.00012486	0.00038136	0.0047664	0.035608
Gag	B1501	26	R	K	Adapted	3	14	21	182	0.176471	0.103448	0.9856	1	4	9	18	187	0.307692	0.0878049	0.0035545	0.00559528	0.0940846	0.160438	LATER	LOWER
Pol (IN)	B5701	122	T	T	NonAdapted	8	4	145	45	0.666667	0.763158	0.987166	1	4	9	132	58	0.307692	0.694737	0.00163961	0.00296927	0.0364666	0.0894212
Pol (IN)	B5701	122	I	T	Adapted	4	8	45	145	0.333333	0.236842	0.987166	1	9	4	56	134	0.692308	0.294737	0.00120564	0.0023058	0.0324943	0.0879119	LATER	LOWER
Gag	B5201	280	T	T	NonAdapted	3	2	166	49	0.6	0.772093	0.990338	1	0	4	116	100	0	0.537037	0.00501835	0.00766377	0.0159286	0.0630318
Gag	A1101	127	Q	Q	NonAdapted	14	4	163	39	0.777778	0.806931	0.991893	1	6	6	172	36	0.5	0.826923	0.000575465	0.00128002	0.0163913	0.0631777
Nef	C1402	198	L	L	NonAdapted	5	2	114	97	0.714286	0.540284	0.993081	1	1	8	125	84	0.111111	0.598086	0.0061739	0.00896039	0.0738839	0.143369
Gag	A0301	28	Q	K	Adapted	9	34	48	129	0.209302	0.271186	1	1	14	10	25	169	0.583333	0.128866	9.42602e-08	8.38662e-07	0.00152434	0.0180632	LATER	LOWER
Gag	B5201	280	S	T	Adapted	1	4	4	211	0.2	0.0186047	1	1	4	0	2	214	1	0.00925926	1.52102e-08	1.63821e-07	0.00178161	0.0192803	LATER	LOWER
Gag	A0101	79	F	Y	Adapted	12	39	55	114	0.235294	0.325444	1	1	21	25	46	126	0.456522	0.267442	0.000120649	0.000374082	0.00247775	0.0232386	LATER	HIGHER
Gag	B2705	380	R	R	NonAdapted	8	4	108	100	0.666667	0.519231	1	1	1	6	112	101	0.142857	0.525822	0.00646382	0.00931509	0.00800778	0.0500695
Nef	B0801	101	V	I	NonAdapted	10	34	39	135	0.227273	0.224138	1	1	2	35	44	138	0.0540541	0.241758	0.000772992	0.00156621	0.00940061	0.0517882
Gag	A6801	490	K	R	Adapted	8	10	117	85	0.444444	0.579208	1	1	5	4	95	113	0.555556	0.456731	0.00155618	0.00284333	0.0140932	0.0628921	LATER	HIGHER
Gag	A6801	490	R	R	NonAdapted	10	8	85	117	0.555556	0.420792	1	1	4	5	113	95	0.444444	0.543269	0.00155618	0.00284333	0.0140939	0.0628921
Nef	C0701	105	Q	K	Adapted	13	41	34	130	0.240741	0.207317	1	1	11	29	46	133	0.275	0.256983	0.00371068	0.00575262	0.0152657	0.0628921	LATER	LOWER
Gag	C0802	303	T	T	NonAdapted	18	1	190	11	0.947368	0.945274	1	1	10	2	200	8	0.833333	0.961538	0.0018006	0.00320629	0.0248851	0.072184
Nef	A1101	83	A	G	NonAdapted	4	12	69	133	0.25	0.341584	1	1	2	9	105	103	0.181818	0.504808	0.000757071	0.0015649	0.113792	0.177918
